# Supplementary material for: A Novel RANKL/RANK Inhibitor IMB-R38 Inhibits Osteoporosis Through Regulating Bone Metabolism
Source: Int J Mol Sci. 2025 Dec 17;26(24):12151. doi: 10.3390/ijms262412151 (PMC12733451; doi:10.3390/ijms262412151)
Supplement: Supplementary file 1 [file ijms-26-12151-s001.zip]

Archive with 1 entries (1 files):
- ijms-3949905-supplementary.pdf
